# Supplementary material for: Synthesized Bis-Triphenyl Phosphonium-Based Nano Vesicles Have Potent and Selective Antibacterial Effects on Several Clinically Relevant Superbugs
Source: Nanomaterials (Basel). 2024 Aug 15;14(16):1351. doi: 10.3390/nano14161351 (PMC11357385; doi:10.3390/nano14161351)
Supplement: Supplementary file 1 [file nanomaterials-14-01351-s001.zip]

Archive with 1 entries (1 files):
- nanomaterials-3121322-supplementary.pdf
